# Supplementary material for: Dereplication, Annotation, and Characterization of 74 Potential Antimicrobial Metabolites from Penicillium Sclerotiorum Using t-SNE Molecular Networks
Source: Metabolites. 2021 Jul 8;11(7):444. doi: 10.3390/metabo11070444 (PMC8303670; doi:10.3390/metabo11070444)
Supplement: Supplementary file 1 [file metabolites-11-00444-s001.zip]

Archive with 1 entries (1 files):
- metabolites-1276052-supplementary.pdf
